# Supplementary material for: Nutrient Intake with Early Progressive Enteral Feeding and Growth of Very Low-Birth-Weight Newborns
Source: Nutrients. 2022 Mar 11;14(6):1181. doi: 10.3390/nu14061181 (PMC8955398; doi:10.3390/nu14061181)
Supplement: Supplementary file 1 [file nutrients-14-01181-s001.zip]

Archive with 1 entries (1 files):
- nutrients-1599034-supplementary.pdf
